# Supplementary material for: Identification of Diagnostic Metabolic Signatures in Thyroid Tumors Using Mass Spectrometry Imaging
Source: Molecules. 2023 Jul 31;28(15):5791. doi: 10.3390/molecules28155791 (PMC10421042; doi:10.3390/molecules28155791)
Supplement: Supplementary file 1 [file molecules-28-05791-s001.zip]

Archive with 1 entries (1 files):
- molecules-2451523-supplementary.pdf
